# Supplementary material for: Paradiplozoon cirrhini n. sp. (Monogenea, Diplozoidae), a gill parasite of Cirrhinus molitorella (Cyprinidae, Labeoninae) in South China
Source: Parasite. 2023 Jun 6;30:20. doi: 10.1051/parasite/2023022 (PMC10246675; doi:10.1051/parasite/2023022)
Supplement: Supplementary file 1 — Supplementary Table 1: Genetic distances between P. cirrhini n. sp. and other members of the Diplozoidae. [file parasite-30-20-s1.xls]

## Sheet: MatrixOutput
AF369758_Eudiplozoon_nipponicum
LC517172_Eudiplozoon_kamegaii	0.00670017
DQ098893_Inustiatus_inustiatus	0.246599	0.268382
DQ098894_Inustiatus_aristichthysi	0.244898	0.266544	0.00333333
DQ098898_Sindiplozoon_ctenopharyngodoni	0.223438	0.244966	0.274247	0.272575
MW992745_Sindiplozoon_coreius	0.242373	0.245347	0.29304	0.291209	0.0415282
ON907645_Sindiplozoon_hunanensis	0.225	0.228164	0.273973	0.272016	0.0388693	0.00176678
ON907646_Sindiplozoon_sp	0.227723	0.232099	0.261708	0.261708	0.031941	0.002457	0
LT719088_Afrodiplozoon_polycotyleus	0.297872	0.311111	0.3058	0.3058	0.288925	0.303905	0.291139	0.290404
MT417734_Paradiplozoon_moroccoensis	0.309645	0.3125	0.331512	0.327869	0.291874	0.287625	0.274021	0.275434	0.141892
HE653910_Paradiplozoon_bingolensis	0.299065	0.319398	0.296667	0.293333	0.272171	0.297342	0.284452	0.292383	0.1312	0.0942149
LT574865_Paradiplozoon_krugerense	0.300623	0.32107	0.301667	0.298333	0.267584	0.290698	0.279152	0.280098	0.1472	0.119008	0.0945122
MN892630_Paradiplozoon_yarkandense	0.292835	0.314381	0.315	0.311667	0.267584	0.285714	0.270318	0.277641	0.136	0.0876033	0.0731707	0.0929878
ON907642_Paradiplozoon_cirrhini	0.35313	0.38342	0.343537	0.346939	0.333858	0.353345	0.338156	0.322335	0.306931	0.298635	0.296703	0.296703	0.290424
OQ429337_Paradiplozoon_cirrhini	0.35313	0.38342	0.343537	0.346939	0.333858	0.353345	0.338156	0.322335	0.306931	0.298635	0.296703	0.296703	0.290424	0
OQ429338_Paradiplozoon_cirrhini	0.35313	0.38342	0.343537	0.346939	0.333858	0.353345	0.338156	0.322335	0.306931	0.298635	0.296703	0.296703	0.290424	0	0
KT781100_Paradiplozoon_yunnanensis	0.381982	0.388489	0.391304	0.391304	0.379249	0.375671	0.372727	0.366093	0.321168	0.292639	0.317291	0.308378	0.297683	0.259124	0.259124	0.259124
MN688771_Paradiplozoon_barbi	0.35514	0.374582	0.366667	0.366667	0.359327	0.357143	0.34629	0.331695	0.3008	0.266116	0.282012	0.277439	0.277439	0.237049	0.237049	0.237049	0.146168
ON907643_Paradiplozoon_megalobramae	0.325956	0.331325	0.364035	0.361842	0.33996	0.335984	0.335984	0.341523	0.3	0.268537	0.28827	0.292247	0.274354	0.220408	0.220408	0.220408	0.129363	0.0954274
ON907644_Paradiplozoon_saurogobionis	0.35	0.355748	0.379475	0.377088	0.362661	0.362661	0.362661	0.356234	0.313466	0.274892	0.298283	0.300429	0.272532	0.242826	0.242826	0.242826	0.143777	0.11588	0.0622318
KY124645_Paradiplozoon_hemiculteri	0.338006	0.371237	0.363333	0.363333	0.345566	0.363787	0.35159	0.339066	0.3136	0.289256	0.289634	0.289634	0.277439	0.22606	0.22606	0.22606	0.131907	0.126524	0.0357853	0.0493562
DQ098889_Paradiplozoon_parabramisi	0.333853	0.365159	0.370618	0.370618	0.343032	0.361065	0.348673	0.339901	0.310897	0.288079	0.29313	0.294656	0.279389	0.234277	0.234277	0.234277	0.135714	0.125191	0.0478088	0.055914	0.0229008
DQ098885_Paradiplozoon_jiangxiensis	0.338006	0.369565	0.371667	0.371667	0.344037	0.362126	0.349823	0.341523	0.3136	0.289256	0.294207	0.295732	0.282012	0.233909	0.233909	0.233909	0.135472	0.125	0.0477137	0.0579399	0.0228659	0.00305344
MH794188_Paradiplozoon_opsariichthydis	0.336449	0.367893	0.37	0.37	0.342508	0.360465	0.348057	0.339066	0.312	0.287603	0.292683	0.294207	0.280488	0.232339	0.232339	0.232339	0.13369	0.123476	0.0457256	0.055794	0.0213415	0.00152672	0.00152439
DQ098891_Paradiplozoon_diplophyllorchidis	0.335413	0.366834	0.368948	0.368948	0.341501	0.359401	0.346903	0.337438	0.310897	0.286424	0.291603	0.29313	0.279389	0.232704	0.232704	0.232704	0.133929	0.123664	0.0458167	0.0537634	0.021374	0.00152672	0.00152672	0
HG423142_Paradiplozoon_vaalense	0.254839	0.274306	0.303602	0.303602	0.223975	0.252577	0.24359	0.229426	0.311258	0.32247	0.293375	0.312303	0.299685	0.370732	0.370732	0.370732	0.3859	0.378549	0.373225	0.384783	0.356467	0.35703	0.358044	0.356467	0.35545
HF566124_Paradiplozoon_ichthyoxanthon	0.218409	0.239531	0.292154	0.292154	0.18683	0.199667	0.185841	0.187192	0.286859	0.296358	0.280916	0.29313	0.274809	0.347484	0.347484	0.347484	0.355357	0.341985	0.318725	0.344086	0.322137	0.325688	0.326718	0.325191	0.324159	0.129338
MT417730_Paradiplozoon_helleni	0.230252	0.233221	0.311031	0.309222	0.186161	0.187708	0.174912	0.17199	0.298658	0.300826	0.311987	0.320197	0.310345	0.376271	0.376271	0.376271	0.381462	0.361248	0.349901	0.369099	0.366174	0.365132	0.366174	0.364532	0.363487	0.180579	0.141447
AJ300711_Paradiplozoon_megan	0.212168	0.231156	0.290484	0.288815	0.182236	0.194676	0.178761	0.17734	0.290064	0.299669	0.290076	0.300763	0.291603	0.350629	0.350629	0.350629	0.383929	0.351145	0.350598	0.372043	0.343511	0.342508	0.343511	0.341985	0.340979	0.173776	0.140673	0.0345395
MT417723_Paradiplozoon_ibericus	0.226351	0.229342	0.298182	0.296364	0.188742	0.189369	0.174912	0.17199	0.27656	0.272425	0.278878	0.292079	0.278878	0.37138	0.37138	0.37138	0.381462	0.353135	0.33996	0.366953	0.351485	0.355372	0.356436	0.354785	0.353719	0.202055	0.142149	0.136964	0.138843
AJ300714_Paradiplozoon_pavlovskii	0.214062	0.233221	0.269231	0.267559	0.177914	0.191667	0.176678	0.179361	0.280899	0.28524	0.270642	0.282875	0.279817	0.350078	0.350078	0.350078	0.383244	0.350153	0.343936	0.371245	0.334862	0.336907	0.33792	0.336391	0.335375	0.186709	0.140888	0.130148	0.124043	0.0711921
KP340974_Paradiplozoon_skrjabini	0.205607	0.22408	0.266667	0.265	0.16208	0.172757	0.155477	0.154791	0.264	0.271074	0.256098	0.271341	0.259146	0.3281	0.3281	0.3281	0.383244	0.342988	0.332008	0.356223	0.329268	0.329771	0.330793	0.329268	0.328244	0.175079	0.122137	0.124795	0.117557	0.0792079	0.0795107
LC050525_Paradiplozoon_skrjabini	0.2	0.218274	0.261383	0.259696	0.157651	0.168067	0.152057	0.15	0.257282	0.267559	0.254237	0.269646	0.255778	0.328571	0.328571	0.328571	0.384477	0.342065	0.328629	0.352941	0.326656	0.330247	0.331279	0.329738	0.328704	0.172249	0.114198	0.11794	0.114022	0.0701169	0.0664606	0.0138675
KP340972_Paradiplozoon_homoion	0.20405	0.222408	0.265	0.263333	0.16055	0.171096	0.15371	0.154791	0.2624	0.272727	0.257622	0.271341	0.260671	0.326531	0.326531	0.326531	0.385027	0.344512	0.333996	0.358369	0.330793	0.331298	0.332317	0.330793	0.329771	0.173502	0.120611	0.123153	0.116031	0.0775578	0.0779817	0.00152439	0.0123267
AJ563372_Diplozoon_paradoxum	0.208138	0.226891	0.267559	0.265886	0.165899	0.180301	0.166963	0.170792	0.265273	0.270764	0.25268	0.267994	0.258806	0.332808	0.332808	0.332808	0.378136	0.339969	0.34	0.37365	0.332312	0.33589	0.336907	0.335375	0.334356	0.179081	0.121166	0.122112	0.116564	0.0878939	0.0814132	0.0627871	0.0588235	0.0612557
AJ563371_Paradiplozoon_nagibinae	0.210031	0.227273	0.278992	0.278992	0.183359	0.193333	0.180851	0.167488	0.283871	0.285	0.267281	0.288786	0.274962	0.352848	0.352848	0.352848	0.381038	0.348694	0.347305	0.368534	0.34255	0.341538	0.34255	0.341014	0.34	0.17806	0.126154	0.127483	0.127692	0.0910596	0.0816641	0.0798771	0.0729814	0.078341	0.0601852
AJ300713_Paradiplozoon_sapae	0.205329	0.222222	0.263423	0.263423	0.16641	0.178333	0.166667	0.160099	0.272581	0.278333	0.256528	0.281106	0.265745	0.344392	0.344392	0.344392	0.382826	0.348694	0.343313	0.372845	0.337942	0.338462	0.337942	0.337942	0.336923	0.171701	0.12	0.114238	0.112308	0.0794702	0.0708783	0.0691244	0.0621118	0.0675883	0.0493827	0.0307692
MF460994_Diplozoon_kashmirensis	0.245312	0.260067	0.311037	0.311037	0.231595	0.243333	0.228723	0.222222	0.319422	0.3267	0.307339	0.327217	0.307339	0.385827	0.385827	0.385827	0.40966	0.385321	0.373253	0.396552	0.377676	0.376723	0.380734	0.379205	0.378254	0.226266	0.182236	0.181219	0.179173	0.147351	0.142638	0.134557	0.12983	0.133028	0.11828	0.112481	0.107858
AF369761_Diplozoon_bliccae	0.198437	0.216443	0.26087	0.26087	0.171779	0.186667	0.173759	0.165432	0.264848	0.27529	0.255352	0.276758	0.259939	0.338583	0.338583	0.338583	0.37746	0.344037	0.335329	0.359914	0.333333	0.336907	0.33792	0.336391	0.335375	0.166139	0.116386	0.120264	0.116386	0.0794702	0.0736196	0.0657492	0.057187	0.0642202	0.0460829	0.046225	0.03698	0.0718654
AJ300712_Paradiplozoon_bliccae	0.198128	0.21608	0.262104	0.262104	0.173047	0.18802	0.175221	0.167488	0.264423	0.274834	0.254962	0.276336	0.259542	0.33805	0.33805	0.33805	0.376786	0.343511	0.334661	0.35914	0.332824	0.336391	0.337405	0.335878	0.334862	0.167457	0.116208	0.121711	0.117737	0.0809917	0.0750383	0.0671756	0.058642	0.0656489	0.0460123	0.0461538	0.0384615	0.0718654	0
MT441500_Octomacrum_europaeum	0.427165	0.469828	0.405738	0.403689	0.431599	0.473233	0.468037	0.456954	0.428571	0.448936	0.420345	0.40691	0.418426	0.465251	0.465251	0.465251	0.487298	0.452975	0.469231	0.488827	0.452975	0.458733	0.460653	0.460653	0.460653	0.442495	0.421154	0.464135	0.431862	0.454352	0.412668	0.416507	0.413462	0.416507	0.410405	0.423598	0.417795	0.445298	0.416507	0.416507

## Sheet: Caption
Table. Estimates of Evolutionary Divergence between Sequences
The number of base differences per site from between sequences are shown. The analysis involved 41 nucleotide sequences. All ambiguous positions were removed for each sequence pair. There were a total of 656 positions in the final dataset. Evolutionary analyses were conducted in MEGA7 [1].
1. Kumar S., Stecher G., and Tamura K. (2016). MEGA7: Molecular Evolutionary Genetics Analysis version 7.0 for bigger datasets.Molecular Biology and Evolution 33:1870-1874.
Disclaimer: Although utmost care has been taken to ensure the correctness of the caption, the caption text is provided "as is" without any warranty of any kind. Authors advise the user to carefully check the caption prior to its use for any purpose and report any errors or problems to the authors immediately (www.megasoftware.net). In no event shall the authors and their employers be liable for a…
